# Supplementary material for: Updates to the recently introduced family Lacipirellulaceae in the phylum Planctomycetes: isolation of strains belonging to the novel genera Aeoliella, Botrimarina, Pirellulimonas and Pseudobythopirellula and the novel species Bythopirellula polymerisocia and Posidoniimonas corsicana
Source: Antonie Van Leeuwenhoek. 2020 Nov 5;113(12):1979–97. doi: 10.1007/s10482-020-01486-3 (PMC7717034; doi:10.1007/s10482-020-01486-3)
Supplement: Supplementary file 2 — Supplementary material 2 (XLSX 26 kb) [file 10482_2020_1486_MOESM2_ESM.xlsx]

## Sheet: ANI
Table S2. Distance marker values determined for average nucleotide identity (ANI). All values are given in percent.
	Spa11	Pla108	Pla111	Posidoniimonas corsicana KOR34	Pla123a	Pan181	Lacipirellula parvula PX69	Lacipirellula limnantha I41	Pla175	Bythopirellula goksoyri Pr1d	Pla144	Mal64
Spa11	100	77.5989	72.3229	72.2683	72.1586	69.8361	70.3162	70.1948	71.7585	68.3983	67.8807	72.8418
Pla108	77.5989	100	73.3016	72.4836	72.7277	69.5975	70.2745	70.3106	72.0019	68.3566	68.4114	73.2297
Pla111	72.3229	73.3016	100	71.5614	71.2271	69.1979	69.8264	69.3765	70.9021	67.7205	67.564	72.3592
Posidoniimonas corsicana KOR34	72.2683	72.4836	71.5614	100	79.626	70.717	70.6406	70.7547	72.8996	68.5541	68.2136	73.4401
Pla123a	72.1586	72.7277	71.2271	79.626	100	70.8751	70.5765	70.8985	72.7858	68.5537	68.2653	73.3317
Pan181	69.8361	69.5975	69.1979	70.717	70.8751	100	69.594	69.4776	70.1751	68.6099	67.8963	70.5856
Lacipirellula parvula PX69	70.3162	70.2745	69.8264	70.6406	70.5765	69.594	100	78.1176	70.5765	69.1121	68.7864	70.8871
Lacipirellula limnantha I41	70.1948	70.3106	69.3765	70.7547	70.8985	69.4776	78.1176	100	70.7353	68.8735	68.6187	70.5713
Pla175	71.7585	72.0019	70.9021	72.8996	72.7858	70.1751	70.5765	70.7353	100	68.592	68.7313	72.7433
Bythopirellula goksoyri Pr1d	68.3983	68.3566	67.7205	68.5541	68.5537	68.6099	69.1121	68.8735	68.592	100	76.6017	68.3432
Pla144	67.8807	68.4114	67.564	68.2136	68.2653	67.8963	68.7864	68.6187	68.7313	76.6017	100	68.4587
Mal64	72.8418	73.2297	72.3592	73.4401	73.3317	70.5856	70.8871	70.5713	72.7433	68.3432	68.4587	100

## Sheet: rpoB
Table S3. Distance marker values determined for rpoB gene identity. All values are given in percent.
	Spa11	Pla108	Pla111	Posidoniimonas corsicana KOR34	Pla123a	Pan181	Lacipirellula parvula PX69	Lacipirellula limnantha I41	Pla175	Bythopirellula goksoyri Pr1d	Pla144	Mal64
Spa11	100	91.7224	84.3646	84.3646	84.7826	77.5084	80.9365	81.3545	80.8528	73.1605	73.6622	87.2074
Pla108	91.7224	100	85.0334	84.5318	85.9532	78.5953	81.1873	82.0234	81.9398	72.8261	73.7458	87.9599
Pla111	84.3646	85.0334	100	81.4381	81.9398	77.2575	78.1773	78.9298	79.5987	72.4916	73.5786	83.9465
Posidoniimonas corsicana KOR34	84.3646	84.5318	81.4381	100	93.7291	80.1839	82.2742	82.1906	85.0334	75.5017	74.7492	86.2876
Pla123a	84.7826	85.9532	81.9398	93.7291	100	79.3478	82.107	82.2742	85.0334	75.1672	75.1672	86.3712
Pan181	77.5084	78.5953	77.2575	80.1839	79.3478	100	77.2575	78.01	77.8428	75.9197	74.4147	79.7659
Lacipirellula parvula PX69	80.9365	81.1873	78.1773	82.2742	82.107	77.2575	100	92.6421	78.6789	74.9164	76.0033	82.4415
Lacipirellula limnantha I41	81.3545	82.0234	78.9298	82.1906	82.2742	78.01	92.6421	100	79.5987	74.6656	76.2542	83.612
Pla175	80.8528	81.9398	79.5987	85.0334	85.0334	77.8428	78.6789	79.5987	100	75.0836	73.913	83.3612
Bythopirellula goksoyri Pr1d	73.1605	72.8261	72.4916	75.5017	75.1672	75.9197	74.9164	74.6656	75.0836	100	83.1104	73.4114
Pla144	73.6622	73.7458	73.5786	74.7492	75.1672	74.4147	76.0033	76.2542	73.913	83.1104	100	74.0803
Mal64	87.2074	87.9599	83.9465	86.2876	86.3712	79.7659	82.4415	83.612	83.3612	73.4114	74.0803	100

## Sheet: 16S
Table S4. Distance marker values determined for 16S rRNA gene sequence identity. All values are given in percent.
	Spa11	Pla108	Pla111	Posidoniimonas corsicana KOR34	Pla123a	Pan181	Lacipirellula parvula PX69	Lacipirellula limnantha I41	Pla175	Bythopirellula goksoyri Pr1d	Pla144	Mal64
Spa11	100	97.5	95.4	94.6	94.5	92.1	91.1	91.2	91.5	91.6	91.9	93
Pla108	97.5	100	95.3	93.9	93.8	91.2	90.5	90.5	91.4	91.5	91.8	93.5
Pla111	95.4	95.3	100	94.6	94.2	92.3	91.6	91.5	92	91	91.3	92.7
Posidoniimonas corsicana KOR34	94.6	93.9	94.6	100	98.6	93.9	91.6	91.6	92.3	91.6	91.4	92.9
Pla123a	94.5	93.8	94.2	98.6	100	93.3	90.7	90.7	91.8	91.7	91.4	92.5
Pan181	92.1	91.2	92.3	93.9	93.3	100	91.6	91.1	91.5	91	91.1	91.4
Lacipirellula parvula PX69	91.1	90.5	91.6	91.6	90.7	91.6	100	99.1	92.1	90.3	90.7	91.3
Lacipirellula limnantha I41	91.2	90.5	91.5	91.6	90.7	91.1	99.1	100	92	90.2	90.6	91.2
Pla175	91.5	91.4	92	92.3	91.8	91.5	92.1	92	100	90.5	91.1	91.2
Bythopirellula goksoyri Pr1d	91.6	91.5	91	91.6	91.7	91	90.3	90.2	90.5	100	98.9	93.3
Pla144	91.9	91.8	91.3	91.4	91.4	91.1	90.7	90.6	91.1	98.9	100	93.4
Mal64	93	93.5	92.7	92.9	92.5	91.4	91.3	91.2	91.2	93.3	93.4	100

## Sheet: AAI
Table S5. Distance marker values determined for amino acid identity (AAI). All values are given in percent.
	Spa11	Pla108	Pla111	Posidoniimonas corsicana KOR34	Pla123a	Pan181	Lacipirellula parvula PX69	Lacipirellula limnantha I41	Pla175	Bythopirellula goksoyri Pr1d	Pla144	Mal64
Spa11	100	74.54	63.42	57.66	57.45	54.83	54.12	54.14	57.82	54.03	54.26	60.44
Pla108	74.54	100	64.5	57.91	57.8	55.22	53.93	54.09	57.67	53.93	54.27	60.71
Pla111	63.42	64.5	100	57.73	57.6	55.25	54.15	54.49	58.04	54.34	54.32	60.8
Posidoniimonas corsicana KOR34	57.66	57.91	57.73	100	75.48	56.45	54.37	54.28	58.66	55.29	55.37	59.09
Pla123a	57.45	57.8	57.6	75.48	100	56.9	54.35	54.59	58.3	55.1	55.06	58.62
Pan181	54.83	55.22	55.25	56.45	56.9	100	53.82	53.98	55.83	54.72	54.82	55.69
Lacipirellula parvula PX69	54.12	53.93	54.15	54.37	54.35	53.82	100	78.4	54.94	57.87	58.14	54.56
Lacipirellula limnantha I41	54.14	54.09	54.49	54.28	54.59	53.98	78.4	100	55.31	58.43	58.7	54.47
Pla175	57.82	57.67	58.04	58.66	58.3	55.83	54.94	55.31	100	55.43	55.41	58.27
Bythopirellula goksoyri Pr1d	54.03	53.93	54.34	55.29	55.1	54.72	57.87	58.43	55.43	100	80.04	55
Pla144	54.26	54.27	54.32	55.37	55.06	54.82	58.14	58.7	55.41	80.04	100	55.46
Mal64	60.44	60.71	60.8	59.09	58.62	55.69	54.56	54.47	58.27	55	55.46	100

## Sheet: POCP
Table S6. Distance marker values determined for percentage of conserved proteins (POCP). All values are given in percent.
	Spa11	Pla108	Pla111	Posidoniimonas corsicana KOR34	Pla123a	Pan181	Lacipirellula parvula PX69	Lacipirellula limnantha I41	Pla175	Bythopirellula goksoyri Pr1d	Pla144	Mal64
Spa11	100	74.0952	61.6143	55.7125	56.3729	46.2985	37.3968	43.1155	33.7582	45.9432	44.9128	60.4432
Pla108	74.0952	100	65.7053	55.7833	57.3072	46.9797	41.8607	42.418	53.6808	44.8174	45.1949	62.7093
Pla111	61.6143	65.7053	100	50.7149	51.9286	44.9977	40.6951	41.6601	51.6702	44.0041	45.4642	57.6114
Posidoniimonas corsicana KOR34	55.7125	55.7833	50.7149	100	74.6689	50.0944	43.1659	43.0057	54.8825	45.949	45.9467	55.8972
Pla123a	56.3729	57.3072	51.9286	74.6689	100	52.1131	43.1496	43.7049	54.956	46.6247	47.044	56.4012
Pan181	46.2985	46.9797	44.9977	50.0944	52.1131	100	39.2334	38.8802	48.4649	40.6493	41.2336	46.1705
Lacipirellula parvula PX69	37.3968	41.8607	40.6951	43.1659	43.1496	39.2334	100	66.4896	42.2933	46.1284	46.4131	41.2181
Lacipirellula limnantha I41	43.1155	42.418	41.6601	43.0057	43.7049	38.8802	66.4896	100	44.1152	48.1998	48.3013	41.9153
Pla175	33.7582	53.6808	51.6702	54.8825	54.956	48.4649	42.2933	44.1152	100	46.05	47.6616	51.7497
Bythopirellula goksoyri Pr1d	45.9432	44.8174	44.0041	45.949	46.6247	40.6493	46.1284	48.1998	46.05	100	72.6781	45.9941
Pla144	44.9128	45.1949	45.4642	45.9467	47.044	41.2336	46.4131	48.3013	47.6616	72.6781	100	45.4444
Mal64	60.4432	62.7093	57.6114	55.8972	56.4012	46.1705	41.2181	41.9153	51.7497	45.9941	45.4444	100
