# Supplementary material for: Updates to the recently introduced family Lacipirellulaceae in the phylum Planctomycetes: isolation of strains belonging to the novel genera Aeoliella, Botrimarina, Pirellulimonas and Pseudobythopirellula and the novel species Bythopirellula polymerisocia and Posidoniimonas corsicana
Source: Antonie Van Leeuwenhoek. 2020 Nov 5;113(12):1979–97. doi: 10.1007/s10482-020-01486-3 (PMC7717034; doi:10.1007/s10482-020-01486-3)
Supplement: Supplementary file 3 — Supplementary material 3 (XLSX 18 kb) [file 10482_2020_1486_MOESM3_ESM.xlsx]

## Sheet: Carbon_metabolism
Table S8. Analysis of primary metabolism of all strains. Different shades of blue entries indicate enzymes both capable of the same reaction and the different green shades indicate different subunits of the same enzymes.
Enzyme	EC number	Gene	Spa11	Pla108	Pla111	Posidonimonas corsicana KOR34	Pla123a	Pan181	Lacipirellula parvula PX69	Lacipirellula limnantha I41	Pla175	Bythopirellula goksoyri Pr1d	Pla144	Mal64
Glycolysis (EMP pathway)
Glucose-6-phosphate isomerase	5.3.1.9	pgi	Spa11_30310	Pla108_07160	Pla111_29890	KOR34_33810	Pla123a_21480	Pan181_22020	PX69_50870	I41_50740	Pla175_09410	Pr1d_38970	Pla144_35200	Mal64_27480
ATP-dependent 6-phosphofructokinase isozyme 1	2.7.1.11	pfkA	Spa11_07520	Pla108_34480	Pla111_13600	KOR34_31050, KOR34_41240	Pla123a_00880, Pla123a_34250	Pan181_43710, Pan181_40720	PX69_12950	I41_14140	Pla175_45690, Pla175_24080	Pr1d_15060	Pla144_17170	Mal64_19240
Fructose-bisphosphate aldolase class 2	4.1.2.13	fbaA	Spa11_44380	Pla108_24520	Pla111_16680	KOR34_23600	Pla123a_12420	Pan181_44540	PX69_54630	I41_54300	Pla175_06920	Pr1d_09660	Pla144_03170	Mal64_15660
Triosephosphate isomerase	5.3.1.1	tpiA	Spa11_12760	Pla108_32380	Pla111_13770	KOR34_25260	Pla123a_23710	Pan181_40840	PX69_19000	I41_19030	Pla175_40790	Pr1d_20860	Pla144_29030	Mal64_07220
Glyceraldehyde-3-phosphate dehydrogenase	1.2.1.12	gapA	Spa11_10990	Pla108_32740	Pla111_02770	KOR34_18200	Pla123a_48560	Pan181_52950	PX69_09660	I41_10650	Pla175_00850	Pr1d_22300	Pla144_28180	Mal64_24380
Phosphoglycerate kinase	2.7.2.3	pgk	Spa11_30770	Pla108_20950	Pla111_10880	KOR34_39450	Pla123a_36800	Pan181_01920	PX69_13160	I41_14220	Pla175_48020	Pr1d_13470	Pla144_18630	Mal64_07130
2,3-bisphosphoglycerate-independent phosphoglycerate mutase	5.4.2.12	gpmI	Spa11_30330, Spa11_07670	Pla108_07140, Pla108_34340	Pla111_29910, Pla111_11890	KOR34_33820, KOR34_31260	Pla123a_21490, Pla123a_33920	Pan181_12000, Pan181_40530	PX69_50880, PX69_11610	I41_50750, I41_12620	Pla175_09400, Pla175_41060	Pr1d_03430, Pr1d_15890	Pla144_25540, Pla144_18360	Mal64_27490, Mal64_19870
Enolase	4.2.1.11	eno	Spa11_40530	Pla108_36130	Pla111_22320	KOR34_39290	Pla123a_14890	Pan181_17410	PX69_43040	I41_42790	Pla175_14640	Pr1d_02480	Pla144_39060	Mal64_18110
Pyruvate kinase I	2.7.1.40	pykF	Spa11_30400	Pla108_07070	Pla111_29770	KOR34_07020, KOR34_31170	Pla123a_28190	Pan181_14630, Pan181_13960	PX69_33810	I41_35740	Pla175_06690	Pr1d_40370, Pr1d_01400	Pla144_36950, Pla144_40060	Mal64_33800
Pyruvate dehydrogenase E1 component	1.2.4.1	aceE	Spa11_42420	Pla108_10290	Pla111_17990	KOR34_50040	Pla123a_02740	Pan181_06820	PX69_54340	I41_53960	Pla175_00920	Pr1d_51480	Pla144_09710	Mal64_26100
Dihydrolipoyllysine-residue acetyltransferase component of pyruvate dehydrogenase complex	2.3.1.12	aceF	Spa11_42430	Pla108_10280	Pla111_17980	KOR34_50060	Pla123a_02730	Pan181_06830	PX69_54350	I41_53970	Pla175_00930	Pr1d_51470	Pla144_09700	Mal64_26090
Gluconeogenesis
Phosphoenolpyruvate carboxylase	4.1.1.31	ppc	Spa11_13360	Pla108_30620	Pla111_03390	KOR34_19070	Pla123a_09930	Pan181_29620	PX69_15240	I41_16140	Pla175_46090			Mal64_31970
Phosphoenolpyruvate synthase	2.7.9.2	ppsA
Pyruvate, phosphate dikinase	2.7.9.1	ppdK	Spa11_06000	Pla108_33830	Pla111_12570	KOR34_32450	Pla123a_32620	Pan181_48580	PX69_11830	I41_49120, I41_12810	Pla175_44830	Pr1d_16460	Pla144_50380	Mal64_09380
Pyruvate carboxylase	6.4.1.1	pyc							PX69_13850	I41_14920		Pr1d_52790	Pla144_06520
Phosphoenolpyruvate carboxykinase (ATP)	4.1.1.49	pckA	Spa11_15300	Pla108_29560	Pla111_04430	KOR34_46630	Pla123a_48990	Pan181_39960						Mal64_09780
Phosphoenolpyruvate carboxykinase [GTP]	4.1.1.32	pckG							PX69_05150	I41_06290	Pla175_03360	Pr1d_12240, Pr1d_10670	Pla144_02190
Phosphoenolpyruvate carboxykinase (diphosphate)	4.1.1.38	PEPCK										Pr1d_40990	Pla144_06580
Fructose-1,6-bisphosphatase class 2	3.1.3.11	glpX					Pla123a_29770		PX69_30170			Pr1d_07100, Pr1d_10810	Pla144_05690
Fructose-1,6-bisphosphatase class 1	3.1.3.11	fbp						Pan181_30410
Pyrophosphate--fructose 6-phosphate 1-phosphotransferase	2.7.1.90	pfp	Spa11_07520	Pla108_34480	Pla111_13600	KOR34_31050	Pla123a_34250	Pan181_43710	PX69_12950	I41_14140	Pla175_45690	Pr1d_39120, Pr1d_15060	Pla144_37140, Pla144_17170	Mal64_19240
Pentose phosphate pathway
Glucose-6-phosphate 1-dehydrogenase	1.1.1.49	zwf	Spa11_28460	Pla108_21470	Pla111_32110	KOR34_10790	Pla123a_44870	Pan181_25340	PX69_42170	I41_41980	Pla175_11530	Pr1d_39160	Pla144_37100	Mal64_34360
6-phosphogluconolactonase	3.1.1.31	pgl	Spa11_01430	Pla108_15390	Pla111_18110	KOR34_51760	Pla123a_45680	Pan181_31260	PX69_31930	I41_33800	Pla175_40910	Pr1d_39050	Pla144_35270
6-phosphogluconate dehydrogenase, decarboxylating	1.1.1.44	gndA	Spa11_28440	Pla108_21510	Pla111_32060	KOR34_10730	Pla123a_44800	Pan181_25310	PX69_42160	I41_41970	Pla175_11550	Pr1d_39140	Pla144_37120	Mal64_34370
Transketolase 2	2.2.1.1	tktB	Spa11_27860	Pla108_22050	Pla111_00650	KOR34_05500	Pla123a_26570	Pan181_26870	PX69_28110	I41_30980	Pla175_20920	Pr1d_29010	Pla144_20390	Mal64_04090
Transaldolase B	2.2.1.2	talB	Spa11_00200	Pla108_09400	Pla111_27030	KOR34_20200	Pla123a_10800	Pan181_38400	PX69_09400	I41_10870	Pla175_12720	Pr1d_13200	Pla144_27150	Mal64_17250
KDPG (Entner–Doudoroff) pathway
KHG/KDPG aldolase	4.1.2.14	eda	Spa11_23600		Pla111_33250	KOR34_29030	Pla123a_38560	Pan181_09790	PX69_46800, PX69_30490	I41_39110	Pla175_31500	Pr1d_41890	Pla144_22450, Pla144_46030	Mal64_01390
Phosphogluconate dehydratase	4.2.1.12	edd
TCA cycle
Citrate synthase	2.3.3.16	gltA	Spa11_37590	Pla108_00230	Pla111_27770	KOR34_34560	Pla123a_22280	Pan181_20160	PX69_05090	I41_06210	Pla175_02530	Pr1d_52220	Pla144_04940	Mal64_38060
Aconitate hydratase A	4.2.1.3	acnA	Spa11_25840	Pla108_19520	Pla111_32370	KOR34_46570	Pla123a_48930	Pan181_25080	PX69_41180	I41_41610	Pla175_14330	Pr1d_01150	Pla144_36370	Mal64_39130
Isocitrate dehydrogenase [NADP]	1.1.1.42	icd	Spa11_10510	Pla108_33240	Pla111_01810	KOR34_26730	Pla123a_24820	Pan181_35570	PX69_17660	I41_17780	Pla175_36050	Pr1d_24580	Pla144_32190	Mal64_09160
2-oxoglutarate dehydrogenase E1 component	1.2.4.2	sucA				KOR34_05220		Pan181_11750	PX69_41360	I41_41380	Pla175_08870
Dihydrolipoyllysine-residue succinyltransferase component of 2-oxoglutarate dehydrogenase complex	2.3.1.61	sucB				KOR34_05230		Pan181_11740	PX69_41350	I41_41390	Pla175_08860
2-oxoacid:acceptor oxidoreductase, alpha subunit	1.2.7.11	oforA	Spa11_10280	Pla108_02780	Pla111_13230	KOR34_17570	Pla123a_48040	Pan181_49170	PX69_00100	I41_00680	Pla175_49870	Pr1d_53080	Pla144_00650	Mal64_23850
2-oxoacid:acceptor oxidoreductase, beta subunit	1.2.7.11	oforB	Spa11_10300	Pla108_02790	Pla111_13220	KOR34_17560	Pla123a_48030	Pan181_49180	PX69_00090	I41_00670	Pla175_49850	Pr1d_53090	Pla144_00640	Mal64_23860
Succinate--CoA ligase [ADP-forming] subunit alpha	6.2.1.5	sucD	Spa11_24440	Pla108_22610	Pla111_34290	KOR34_12810	Pla123a_41610	Pan181_17520	PX69_24010	I41_22700	Pla175_34210	Pr1d_27760	Pla144_47910	Mal64_06070
Succinate--CoA ligase [ADP-forming] subunit beta	6.2.1.5	sucC	Spa11_24450	Pla108_22600	Pla111_34280	KOR34_12790	Pla123a_41620	Pan181_17510	PX69_24000	I41_22690	Pla175_34190	Pr1d_27750	Pla144_47890	Mal64_06090
Succinate dehydrogenase flavoprotein subunit	1.3.5.1	sdhA	Spa11_02230	Pla108_11250	Pla111_08470	KOR34_40230	Pla123a_37520	Pan181_38860	PX69_02270	I41_03340	Pla175_49490	Pr1d_07430	Pla144_03950	Mal64_16800
Succinate dehydrogenase iron-sulfur subunit	1.3.5.1	sdhB	Spa11_02250	Pla108_11230	Pla111_11170	KOR34_18190	Pla123a_48550	Pan181_38870	PX69_02240	I41_03310	Pla175_49480	Pr1d_07420	Pla144_03960	Mal64_20320
Succinate dehydrogenase cytochrome b556 subunit	1.3.5.1	sdhC	Spa11_02220	Pla108_11260	Pla111_08480	KOR34_40220	Pla123a_37510	Pan181_38850	PX69_02280	I41_03350	Pla175_49500	Pr1d_07440	Pla144_03940	Mal64_16790
Fumarate hydratase class II	4.2.1.2	fumC	Spa11_08560	Pla108_03380	Pla111_12280	KOR34_49860	Pla123a_02970	Pan181_52210	PX69_22170	I41_34540	Pla175_00560	Pr1d_05090	Pla144_08620	Mal64_22880
Malate dehydrogenase	1.1.1.37	mdh	Spa11_34510	Pla108_12910	Pla111_21210	KOR34_46370	Pla123a_48680	Pan181_15190	PX69_33100	I41_34820	Pla175_17430, Pla175_19290	Pr1d_03260	Pla144_25660	Mal64_33580
